# Supplementary material for: Baseline Activity Patterns of Two Captive Red Pandas (A. f. styani) to Inform Future Conservation Translocations in Sichuan China
Source: Animals (Basel). 2026 Jun 4;16(11):1736. doi: 10.3390/ani16111736 (PMC13255746; doi:10.3390/ani16111736)
Supplement: Supplementary file 1 [file animals-16-01736-s001.zip]

Archive with 1 entries (1 files):
- animals-4343097-supplementary.pdf
